# Supplementary material for: uL3 Regulates Redox Metabolism and Ferroptosis Sensitivity of p53-Deleted Colorectal Cancer Cells
Source: Antioxidants (Basel). 2024 Jun 22;13(7):757. doi: 10.3390/antiox13070757 (PMC11274089; doi:10.3390/antiox13070757)
Supplement: Supplementary file 1 [file antioxidants-13-00757-s001.zip]

Archive with 2 entries (2 files):
- antioxidants-3066162-supplementary.pdf
- Ferroptosis_Gene set_Table S1-S2.xlsx
