# Supplementary material for: uL3 Regulates Redox Metabolism and Ferroptosis Sensitivity of p53-Deleted Colorectal Cancer Cells
Source: Antioxidants (Basel). 2024 Jun 22;13(7):757. doi: 10.3390/antiox13070757 (PMC11274089; doi:10.3390/antiox13070757)
Supplement: Supplementary file 1 [file antioxidants-13-00757-s001.zip › Ferroptosis_Gene set_Table S1-S2.xlsx]

## Sheet: TableS1
Table S1. Ferroptosis-related gene set.
Gene Signature
Abcb7
ABCC1
ABCG2
abtm-1
ACACA
Aco1
ACOS1
ACSF2
ACSL
ACSL3
ACSL4
AIFM2
AKR1C1
AKR1C2
AKR1C3
Alas2
ALOX12
ALOX15
ALOX5
ATG5
ATG7
atp-1
Atp13a2
ATP5MC3
Atp6ap1
Atp6v0a2
Atp6v0d1
Atp6v1a
Atp6v1g1
bfr
Bmp6
Bola2
CANDI
CARS1
CBS
Ccdc115
CD44
CHAC1
CISD1
CP
CRYAB
CS
CUL1
CYBRD1
DPP4
dps
efeB
Egln1
EMC2
Erfe
F47B8.3
F47B8.4
FADS2
FANCD2
FBXL5
FDFT1
feoB
fepB
fes
FLVCR
frh-1
Fth1
fth1a
fth1b
Fthl17c
Fthl17e
fthl27
fthl28
fthl30
fthl31
FTL
Ftl1
FTMT
ftn-1
ftn-2
ftnA
fxn
G6PD
GCLC
GCLM
glrx-3
Glrx3
GLS2
GOT1
GPX4
GSS
Hamp
Heph
Hephl1
Hfe
Hif1a
Hjv
HMGCR
Hmox1
HMOX2
Hpx
hpxa
HSBP1
HSPB1
htt
Ifng
IREB2
Iscu
iscu-1
iscub
KEAP1
LCN2
LOC100359668
LOC100362384
LOC680520
LPCAT3
MAP1LC
Meltf
Mon1a
MT1G
Myc
NCOA4
Ndfip1
NEDD8
NFE2L2
NFS1
NFU2
NFU3
nfuA
NOX1
NOX2
NQO1
Nubp1
PCBP1
PCBP2
PEBP1
PGD
PHKG2
PRNP
PTGS2
RGD1560203
RGD1561661
RGD1563378
RPL8
SAT1
Scara5
SCL22A17
SKP1
Slc11a1
SLC11A2
SLC1A5
SLC39A14
SLC39A8
SLC3A2
SLC40A1
SLC46A1
Slc6a9
SLC7A11
Smad4
Sod1
speG
SQLE
STEAP3
TF
tfr1a
Tfr2
TFRC
Tmem199
Tmprss6
TP53
Ttc7a
VDAC2
VDAC3
ybiX
ZEB1

## Sheet: TableS2
Table S2. Differentially expressed ferroptosis-related genes.
Gene Symbol	ensembl_gene_id	logFC_uL3ΔHCT 116p53-/- vs. HCT 116p53-/-	FDR_uL3ΔHCT 116p53-/- vs. HCT 116p53-/-
ABCB7	ENSG00000131269	0.455448	0.000148652
ABCC1	ENSG00000103222	-0.401175	0.00428985
ABCG2	ENSG00000118777	0.360108	0.206009
ACACA	ENSG00000278540	-1.3412	1.14105e-58
ACO1	ENSG00000122729	-1.25032	1.2383e-47
ACSF2	ENSG00000167107	0.00891462	0.961126
ACSL1	ENSG00000151726	1.61969	1.36956e-47
ACSL3	ENSG00000123983	0.909006	5.17345e-23
ACSL4	ENSG00000068366	0.943799	3.51768e-26
AIFM2	ENSG00000042286	-0.311171	0.0227595
AKR1C1	ENSG00000187134	3.91842	1.83472e-42
AKR1C3	ENSG00000196139	2.80574	1.52256e-08
ALOX12B	ENSG00000179477	-4.64223	2.46417e-07
ATG5	ENSG00000057663	-0.256544	0.00748565
ATG7	ENSG00000197548	0.717856	5.62642e-14
ATP13A2	ENSG00000159363	-0.121132	0.283129
ATP5MC3	ENSG00000154518	0.0847163	0.370801
ATP6AP1	ENSG00000071553	0.0945124	0.424431
ATP6V0A2	ENSG00000185344	-0.311201	0.0135464
ATP6V0D1	ENSG00000159720	0.372366	0.000584452
ATP6V1A	ENSG00000114573	1.00081	5.42953e-33
ATP6V1G1	ENSG00000136888	0.353361	7.27566e-05
BMP6	ENSG00000153162	-7.77396	1.66632e-16
BOLA2	ENSG00000183336	-0.410586	0.0993013
CARS	ENSG00000110619	1.69468	7.01144e-77
CCDC115	ENSG00000136710	-0.601192	1.63914e-06
CD44	ENSG00000026508	-1.44232	2.04648e-40
CHAC1	ENSG00000128965	1.98477	5.10793e-27
CISD1	ENSG00000122873	0.9157	6.15432e-20
CRYAB	ENSG00000109846	4.36112	8.67166e-20
CS	ENSG00000062485	0.746328	2.69076e-18
CUL1	ENSG00000055130	-0.21353	0.00788164
CYBRD1	ENSG00000071967	-2.12275	5.3657e-54
DPP4	ENSG00000197635	-0.893786	0.00291285
EGLN1	ENSG00000135766	-0.801297	3.78519e-12
ERFE	ENSG00000178752	1.43816	4.20426e-12
FADS2	ENSG00000134824	3.2436	3.30598e-93
FANCD2	ENSG00000144554	-0.448078	2.49738e-07
FBXL5	ENSG00000118564	-0.563615	3.72848e-07
FDFT1	ENSG00000079459	1.14237	1.02854e-37
FES	ENSG00000182511	-1.96484	4.52379e-26
FLVCR1	ENSG00000162769	-0.908654	2.96775e-17
FTH1	ENSG00000167996	-1.62566	1.07672e-32
FTL	ENSG00000087086	-0.690417	1.64859e-09
FXN	ENSG00000165060	-0.184768	0.234917
G6PD	ENSG00000160211	-0.0584329	0.58958
GCLC	ENSG00000001084	0.0555844	0.0717756
GCLM	ENSG00000023909	-0.588762	1.27481e-08
GLRX3	ENSG00000108010	1.30723	2.48573e-53
GLS2	ENSG00000135423	5.37071	4.08984e-12
GOT1	ENSG00000120053	1.13	7.42626e-37
GPX4	ENSG00000167468	1.0578	5.05644e-28
GSS	ENSG00000100983	0.616127	1.37008e-13
HEPH	ENSG00000089472	-8.10279	5.90064e-21
HFE	ENSG00000010704	-0.126563	0.573304
HIF1A	ENSG00000100644	0.553118	3.89865e-10
HMGCR	ENSG00000113161	-0.65099	3.49074e-11
HMOX1	ENSG00000100292	-1.45301	1.24914e-31
HMOX2	ENSG00000103415	-0.995545	7.72036e-23
HSBP1	ENSG00000230989	-0.973495	1.4171e-06
HTT	ENSG00000197386	-0.42749	0.000293377
IREB2	ENSG00000136381	-0.2765	0.0140858
ISCU	ENSG00000136003	-0.440562	1.45615e-06
KEAP1	ENSG00000079999	-0.916149	2.17219e-17
LPCAT3	ENSG00000111684	0.575424	7.14739e-05
MAP1LC3B	ENSG00000140941	0.359114	0.00124946
MELTF	ENSG00000163975	-0.973175	4.76112e-15
MON1A	ENSG00000164077	-0.628305	9.74889e-06
MTG1	ENSG00000148824	0.779174	1.17705e-07
MYC	ENSG00000136997	-4.66015	5.76546e-307
NCOA4	ENSG00000266412	0.404016	1.67691e-05
NDFIP1	ENSG00000131507	0.331813	0.000176413
NEDD8	ENSG00000129559	0.557921	8.2668e-08
NFE2L2	ENSG00000116044	-0.468257	2.0756e-05
NFS1	ENSG00000244005	-0.231024	0.0191596
NQO1	ENSG00000181019	-0.890292	1.61964e-16
NUBP1	ENSG00000103274	-0.590253	5.31271e-06
PCBP1	ENSG00000169564	-0.0297999	0.828444
PCBP2	ENSG00000197111	0.134931	0.419081
PEBP1	ENSG00000089220	0.0785578	0.465253
PGD	ENSG00000142657	0.118714	0.258798
PHKG2	ENSG00000156873	-0.111376	0.390355
PRNP	ENSG00000171867	-0.146089	0.135729
PTGS2	ENSG00000073756	5.51114	1.20082e-126
RPL8	ENSG00000161016	-0.0423748	0.766025
SAT1	ENSG00000130066	1.05599	4.97824e-39
SKP1	ENSG00000113558	1.00623	2.40135e-22
SLC11A1	ENSG00000018280	1.8805	0.000612459
SLC11A2	ENSG00000110911	-0.180493	0.156502
SLC39A14	ENSG00000104635	-0.281794	0.000545676
SLC39A8	ENSG00000138821	1.24635	2.25082e-26
SLC3A2	ENSG00000168003	0.972739	3.46152e-18
SLC46A1	ENSG00000076351	-0.462012	0.000876502
SLC6A9	ENSG00000196517	1.25373	8.43566e-09
SLC7A11	ENSG00000151012	0.570343	3.1752e-07
SMAD4	ENSG00000141646	-0.124025	0.15807
SOD1	ENSG00000142168	-0.683357	1.56515e-12
SPEG	ENSG00000072195	-0.445602	0.00618174
SQLE	ENSG00000104549	2.09426	1.4636e-110
STEAP3	ENSG00000115107	-0.303128	0.00491776
TF	ENSG00000091513	0.774849	0.0116607
TFRC	ENSG00000072274	-0.710726	6.41643e-13
TMEM199	ENSG00000244045	0.889263	3.40531e-14
TP53	ENSG00000141510	-3.14302	1.83603e-68
TTC7A	ENSG00000068724	-0.227364	0.0736283
VDAC2	ENSG00000165637	0.582371	7.09174e-12
VDAC3	ENSG00000078668	-0.668267	3.36747e-14
ZEB1	ENSG00000148516	3.90527	1.17396e-113
